# Supplementary material for: Germination of dimorphic seeds of Suaeda aralocaspica in response to light and salinity conditions during and after cold stratification
Source: PeerJ. 2017 Aug 15;5:e3671. doi: 10.7717/peerj.3671 (PMC5562137; doi:10.7717/peerj.3671)
Supplement: Data S1 [file peerj-05-3671-s001.xls]

## Sheet: treatment
	Suaeda aralocaspica	dimorphic seeds		2012.3.18		2012.4.7	20 day
						2012.4.27	40 day
						experiment 1	light
						experiment 2	salinity
experiment 1		20day	light-light		40day	light-light			germination 20day
			light-dark			light-dark
			dark-light			dark-light
			dark-dark			dark-dark
experiment 1		20day	0-0		40day	0-0
			0-0.2			0-0.2
			0-1M			0-1M
			0.2-0			0.2-0
			0.2-0.2			0.2-0.2
			0.2-1M			0.2-1M
			1M-0			1M-0
			1M-0.2			1M-0.2
			1M-1M			1M-1M

## Sheet: light
	counts of seeds germinating （25 seeds for each of the dishes）
				LIGHT
	cold stratification										cold stratification
	20 day				20 day						40 day				40 day
	black seeds	germination during stratification	germination after stratification		brown seeds	germination during stratification	germination after stratification				black seeds	germination during stratification	germination after stratification		brown seeds	germination during stratification	germination after stratification
	light-light	0	17		light-light	18	7				light-light	0	18		light-light	20	5
		0	9			17	8					0	20			17	8
		0	17			17	8					0	15			22	3
		0	11			18	7					2	19			18	7
	light-dark	0	7		light-dark	19	6				light-dark	0	10		light-dark	23	2
		0	10			20	5					0	8			20	4
		0	5			21	3					0	13			21	3
		0	6			16	8					0	18			18	6
	dark-light	0	19		dark-light	18	6				dark-light	0	19		dark-light	21	3
		0	19			16	9					0	22			18	6
		0	17			18	7					0	19			18	7
		0	16			15	9					0	19			20	5
	dark-dark		2		dark-dark		24				dark-dark		6		dark-dark		24
			3				25						7				25
			1				24						8				25
			3				25						3				25

## Sheet: salinity
			counts of seeds germinating （25 seeds for each of the dishes）
			SALINITY
cold stratification		20 day				20 day				cold stratification		40 day				40 day
		black seeds	germination during stratification	germination after stratification		brown seeds	germination during stratification	germination after stratification				black seeds	germination during stratification	germination after stratification		brown seeds	germination during stratification	germination after stratification
		0-0	0	8		0-0	14	11				0-0	0	18		0-0	19	6
			0	12			15	10					0	19			16	9
			0	16			15	10					0	22			15	10
			0	16			16	8					0	12			16	9
		0-0.2	0	8		0-0.2	16	9				0-0.2	0	12		0-0.2	15	10
			0	10			16	9					0	15			18	5
			0	2			15	10					0	13			17	8
			0	2			12	13					0	14			17	8
		0-1M	0	0		0-1M	15	7				0-1M	0	9		0-1M	10	12
			0	0			13	6					0	11			15	8
			0	1			12	3					0	11			12	11
			0	1			17	5					0	4			18	5
		0.2-0	0	10		0.2-0	18	7				0.2-0	0	18		0.2-0	10	15
			0	9			14	9					0	20			18	6
			0	12			18	7					0	18			16	9
			0	8			11	13					0	15			19	6
		0.2-0.2	0	2		0.2-0.2	16	8				0.2-0.2	0	8		0.2-0.2	11	14
			0	0			15	6					0	5			11	14
			0	8			14	11					0	12			9	16
			0	9			14	10					0	9			19	5
		0.2-1M	0	1		0.2-1M	9	13				0.2-1M	0	0		0.2-1M	17	7
			0	0			15	5					0	0			18	7
			0	0			12	10					0	0			11	14
			0	1			13	6					0	2			9	16
		1M-0	0	7		1M-0	13	10				1M-0	0	18		1M-0	17	4
			0	6			7	14					0	13			13	4
			0	7			15	8					0	12			11	7
			0	5			11	11					0	11			15	4
		1M-0.2	0	0		1M-0.2	13	9				1M-0.2	1	10		1M-0.2	13	8
			0	1			11	9					0	7			12	5
			0	0			5	14					0	9			12	8
			0	0			9	14					0	7			11	7
		1M-1M	0	0		1M-1M	14	7				1M-1M	0	0		1M-1M	11	8
			0	1			16	5					0	0			14	5
			0	0			17	3					0	0			19	3
			0	0			9	11					0	0			11	8
